# Supplementary material for: An Integrated Artificial Cilia Based Microfluidic Device for Micropumping and Micromixing Applications
Source: Micromachines (Basel). 2017 Aug 24;8(9):260. doi: 10.3390/mi8090260 (PMC6190408; doi:10.3390/mi8090260)
Supplement: Supplementary file 1 [file micromachines-08-00260-s001.zip]

Archive with 2 entries (2 files):
- micromachines-189242 suppl final.pdf
- Video S1.avi
